# Supplementary material for: Adapting the Technology Acceptance Model to Examine the Use of Information Communication Technologies and Loneliness Among Low-Income, Older Asian Americans: Cross-Sectional Survey Analysis
Source: JMIR Aging. 2025 Jan 8;8:e63856. doi: 10.2196/63856 (PMC11754985; doi:10.2196/63856)
Supplement: Multimedia Appendix 2 [file aging_v8i1e63856_app2.xlsx]

## Sheet: Correlations Items
	Female		Asian		English Proficiency		Education		Subj Cogn Decline		Lack Companionship		Feel Left Out		Feel Isolated		Tech Connection		Tech Learning		Tech Comfort		Tech Nervous		Tech Confidence		Tech Confusion		Tech Apprehension		Tech Fear		Years' ICT Experience		Computer Use Freq		Tablet Use Freq		Smartphone Use Freq
	r	P	r	P	r	P	r	P	r	P	r	P	r	P	r	P	r	P	r	P	r	P	r	P	r	P	r	P	r	P	r	P	r	P	r	P	r	P	r	P
Age	0.063656	0.209718	.123*	0.0151613	-.204**	<.001	-.175**	0.00065258	.188**	<.001	.111*	0.0320427	0.0928167	0.0718485	0.0701777	0.173333	0.0792216	0.126689	0.0763937	0.142476	-.141**	0.00660772	-.103*	0.0495523	-.154**	0.00297529	-.117*	0.0245199	-.171**	0.000947606	-.171**	0.000883911	-.175**	0.000510705	-.121*	0.0169694	-.142**	0.00480005	-.260**	<.001
Female	1		0.0270881	0.590963	-.116*	0.0218558	-.223**	<.001	0.0842138	0.0967734	-0.0417233	0.416744	-0.0137061	0.788914	0.0107414	0.833603	-0.0138929	0.787479	0.0223075	0.666763	-0.0507757	0.324198	-.109*	0.0352229	-.121*	0.0184883	-.134**	0.00909224	-.152**	0.00307856	-.117*	0.0222521	-0.0832378	0.0968462	-.177**	<.001	-0.0695332	0.165672	-.136**	0.00648165
Asian	0.0270881	0.590963	1		-.631**	<.001	-0.0896776	0.0796326	0.0342574	0.500512	.134**	0.00877401	.212**	<.001	.106*	0.038727	0.00506344	0.921838	-.107*	0.0379972	-.114*	0.0268587	-0.0892278	0.086539	-.129*	0.0122204	-0.00140737	0.97833	-0.079793	0.122955	-0.0843028	0.101276	-0.0487117	0.332389	-0.0261563	0.60288	-0.00310751	0.950722	0.0339756	0.49912
English Proficiency	-.116*	0.0218558	-.631**	9.12616e-45	1		.436**	<.001	-.134**	0.00860735	-.161**	0.0017859	-.174**	0.000678872	-.119*	0.0205577	-0.0221773	0.669431	-0.035407	0.497153	.209**	<.001	.146**	0.0051409	.305**	<.001	.159**	0.00213082	.215**	<.001	.236**	<.001	.240**	<.001	.241**	<.001	.141**	0.00506938	0.0949769	0.0599582
Education	-.223**	1.01057e-05	-0.0896776	0.0796326	.436**	6.59358e-19	1		0.00480154	0.926066	-0.0467562	0.37112	-0.0579042	0.26593	-0.0486924	0.348995	-.149**	0.00415194	-.192**	<.001	.200**	<.001	.146**	0.00568584	.280**	<.001	.226**	<.001	.164**	0.00173186	.220**	<.001	.300**	<.001	.294**	<.001	.200**	<.001	.255**	<.001
Subj Cogn Decline	0.0842138	0.0967734	0.0342574	0.500512	-.134**	0.00860735	0.00480154	0.926066	1		.262**	<.001	.283**	<.001	.325**	<.001	-0.00568577	0.912734	0.0351156	0.500703	-.135**	0.00910025	-0.0482008	0.358487	-0.0581852	0.262967	-.138**	0.00770073	-.121*	0.0198955	-.137**	0.00789399	-.136**	0.00712049	-0.0606395	0.230968	-0.0316263	0.532413	-.103*	0.040708
Lack Companionship	-0.0417233	0.416744	.134**	0.00877401	-.161**	0.0017859	-0.0467562	0.37112	.262**	2.55094e-07	1		.646**	<.001	.545**	<.001	0.0230623	0.660552	0.0191165	0.717362	-0.0803306	0.126588	-0.0855633	0.107031	-.123*	0.0189064	-.134*	0.0106928	-.120*	0.0225426	-.162**	0.00186257	-.123*	0.0164089	-.201**	<.001	-.144**	0.0047094	-0.0575526	0.261193
Feel Left Out	-0.0137061	0.788914	.212**	2.73701e-05	-.174**	0.000678872	-0.0579042	0.26593	.283**	2.07943e-08	.646**	3.38214e-46	1		.739**	<.001	0.0378692	0.468915	-0.0290178	0.581061	-0.0973103	0.0632908	-.191**	<.001	-.195**	<.001	-.183**	<.001	-.229**	<.001	-.247**	<.001	-.210**	<.001	-.190**	<.001	-0.0998286	0.0500123	-.132**	0.00944898
Feel Isolated	0.0107414	0.833603	.106*	0.038727	-.119*	0.0205577	-0.0486924	0.348995	.325**	9.1104e-11	.545**	7.3778e-31	.739**	2.50175e-67	1		0.0160705	0.758648	-0.00351715	0.946683	-.128*	0.0144767	-.147**	0.00523481	-.214**	<.001	-.227**	<.001	-.219**	<.001	-.246**	<.001	-.141**	0.00561006	-.176**	0.000510768	-0.0840736	0.098637	-0.0550138	0.280335
Tech Connection	-0.0138929	0.787479	0.00506344	0.921838	-0.0221773	0.669431	-.149**	0.00415194	-0.00568577	0.912734	0.0230623	0.660552	0.0378692	0.468915	0.0160705	0.758648	1		.610**	<.001	-.301**	<.001	-0.0436797	0.407992	-.151**	0.0037506	-.155**	0.0027863	-.131*	0.0113256	-.175**	0.000624688	-.146**	0.00418502	-0.0950133	0.0639274	-0.0739864	0.149475	-.200**	<.001
Tech Learning	0.0223075	0.666763	-.107*	0.0379972	-0.035407	0.497153	-.192**	0.000239586	0.0351156	0.500703	0.0191165	0.717362	-0.0290178	0.581061	-0.00351715	0.946683	.610**	1.87e-39	1		-.415**	<.001	-0.053491	0.314205	-.124*	0.0183867	-.149**	0.00433722	-.199**	<.001	-.169**	0.00103135	-.247**	<.001	-.193**	<.001	-.107*	0.0384327	-.179**	<.001
Tech Comfort	-0.0507757	0.324198	-.114*	0.0268587	.209**	4.55948e-05	.200**	0.000127085	-.135**	0.00910025	-0.0803306	0.126588	-0.0973103	0.0632908	-.128*	0.0144767	-.301**	4.25024e-09	-.415**	1.93781e-16	1		.291**	<.001	.357**	<.001	.383**	<.001	.451**	<.001	.379**	<.001	.396**	<.001	.330**	<.001	.251**	<.001	.346**	<.001
Tech Nervous	-.109*	0.0352229	-0.0892278	0.086539	.146**	0.0051409	.146**	0.00568584	-0.0482008	0.358487	-0.0855633	0.107031	-.191**	0.000265411	-.147**	0.00523481	-0.0436797	0.407992	-0.053491	0.314205	.291**	1.6341e-08	1		.634**	<.001	.633**	<.001	.546**	<.001	.525**	<.001	.246**	<.001	.140**	0.00692168	0.0737131	0.155936	.155**	0.00276359
Tech Confidence	-.121*	0.0184883	-.129*	0.0122204	.305**	1.89599e-09	.280**	5.49322e-08	-0.0581852	0.262967	-.123*	0.0189064	-.195**	0.000177948	-.214**	3.61906e-05	-.151**	0.0037506	-.124*	0.0183867	.357**	1.40665e-12	.634**	1.01787e-42	1		.790**	<.001	.624**	<.001	.610**	<.001	.267**	<.001	.238**	<.001	.146**	0.00435016	.160**	0.0017851
Tech Confusion	-.134**	0.00909224	-0.00140737	0.97833	.159**	0.00213082	.226**	1.35475e-05	-.138**	0.00770073	-.134*	0.0106928	-.183**	0.000453732	-.227**	1.19282e-05	-.155**	0.0027863	-.149**	0.00433722	.383**	2.22865e-14	.633**	1.71862e-42	.790**	2.20894e-81	1		.702**	<.001	.643**	<.001	.275**	<.001	.234**	<.001	.150**	0.00340034	.155**	0.00249053
Tech Apprehension	-.152**	0.00307856	-0.079793	0.122955	.215**	3.01704e-05	.164**	0.00173186	-.121*	0.0198955	-.120*	0.0225426	-.229**	9.70646e-06	-.219**	2.49788e-05	-.131*	0.0113256	-.199**	0.000126769	.451**	9.99029e-20	.546**	1.69764e-29	.624**	3.77538e-41	.702**	2.80618e-56	1		.735**	<.001	.289**	<.001	.300**	<.001	.140**	0.00634869	.203**	<.001
Tech Fear	-.117*	0.0222521	-0.0843028	0.101276	.236**	3.85492e-06	.220**	2.19495e-05	-.137**	0.00789399	-.162**	0.00186257	-.247**	1.51118e-06	-.246**	1.77334e-06	-.175**	0.000624688	-.169**	0.00103135	.379**	4.69527e-14	.525**	2.32789e-27	.610**	3.72361e-39	.643**	7.1721e-45	.735**	4.02602e-65	1		.280**	<.001	.331**	<.001	.217**	<.001	.197**	<.001
Years' ICT Experience	-0.0832378	0.0968462	-0.0487117	0.332389	.240**	1.5012e-06	.300**	1.83708e-09	-.136**	0.00712049	-.123*	0.0164089	-.210**	3.13607e-05	-.141**	0.00561006	-.146**	0.00418502	-.247**	1.1453e-06	.396**	9.96568e-16	.246**	1.57892e-06	.267**	1.30373e-07	.275**	5.74222e-08	.289**	1.08315e-08	.280**	2.73959e-08	1		.410**	<.001	.380**	<.001	.507**	<.001
Computer Use Freq	-.177**	0.000384111	-0.0261563	0.60288	.241**	1.38895e-06	.294**	4.01521e-09	-0.0606395	0.230968	-.201**	7.39291e-05	-.190**	0.000170165	-.176**	0.000510768	-0.0950133	0.0639274	-.193**	0.000165875	.330**	4.00219e-11	.140**	0.00692168	.238**	2.69449e-06	.234**	4.25838e-06	.300**	2.64282e-09	.331**	3.30054e-11	.410**	1.0832e-17	1		.552**	<.001	.308**	<.001
Tablet Use Freq	-0.0695332	0.165672	-0.00310751	0.950722	.141**	0.00506938	.200**	8.09614e-05	-0.0316263	0.532413	-.144**	0.0047094	-0.0998286	0.0500123	-0.0840736	0.098637	-0.0739864	0.149475	-.107*	0.0384327	.251**	7.21839e-07	0.0737131	0.155936	.146**	0.00435016	.150**	0.00340034	.140**	0.00634869	.217**	1.96674e-05	.380**	2.98213e-15	.552**	2.71163e-33	1		.334**	<.001
